# Supplementary material for: A role for prenylated rab acceptor 1 in vertebrate photoreceptor development
Source: BMC Neurosci. 2012 Dec 15;13:152. doi: 10.1186/1471-2202-13-152 (PMC3576285; doi:10.1186/1471-2202-13-152)
Supplement: Additional file 1: Table S1 — includes the 143 genes that showed significant differential expression by microarray analysis in rd1 compared to wt retina for one or more time points. Table S2. includes the eighteen genes that were analyzed by qPCR. Microarray analysis of fold-change is indicated in the final column for comparison. [file 1471-2202-13-152-S1.xls]

## Sheet: Table S1 Microarray results
Table S1. For one or more time points, 143 genes showed significant differential expression by microarray analysis in rd1 compared to wt retina.
			Affymetrix fold change
Gene ID #	Gene Title	Gene Symbol	P2	P4	P6	P8	P-value
1452243_at	potassium inwardly-rectifying channel, subfamily J, member 14	Kcnj14	-1.00787	-1.00508	-1.0575	2.09174	0.9993
1420686_at	crystallin, beta A4	Cryba4	1.05546	-1.26986	-1.64662	1.95562	0.9767
1417065_at	early growth response 1	Egr1	-1.06249	1.2722	-1.08276	1.8508	0.9952
1429244_at	RIKEN cDNA 2610524H06 gene	2610524H06Rik	-1.09428	1.92282	1.9469	1.82589	0.549
1420453_at	crystallin, gamma S	Crygs	1.10121	-1.23229	-1.69564	1.76295	0.9811
1450671_at	crystallin, beta A1	Cryba1	1.34402	-1.55533	-2.40377	1.73435	0.7891
1449236_at	delta-like 3 (Drosophila)	Dll3	1.12991	-1.00669	1.2397	1.64533	0.942
1452486_a_at	crystallin, alpha A	Cryaa	1.04729	-1.49327	-1.75803	1.62961	0.9523
1422674_s_at	crystallin, gamma B/crystallin, gamma C	Crygb/Crygc	1.17649	-1.49307	-2.84734	1.61209	0.6843
1419005_at	crystallin, beta B3	Crybb3	-1.09313	-1.16141	-1.49821	1.55633	0.999
1416076_at	cyclin B1	Ccnb1	1.20704	1.04713	2.59574	1.5316	0.526
1450779_at	fatty acid binding protein 7, brain	Fabp7	1.01994	1.01504	1.52669	1.47781	0.9986
1418306_at	crystallin, beta B1	Crybb1	-1.06504	-1.22224	-1.6217	1.46326	0.9495
1427264_at	crystallin, gamma B	Crygb	1.0626	-1.43036	-1.83886	1.42069	0.865
1448627_s_at	PDZ binding kinase	Pbk	1.02277	-1.03812	2.17928	1.39495	0.7082
1454694_a_at	topoisomerase (DNA) II alpha	Top2a	1.05414	-1.02423	2.5583	1.35844	0.4927
1448314_at	cell division cycle 2 homolog A (S. pombe)	Cdc2a	1.0841	1.04222	1.8016	1.3016	0.9006
1424278_a_at	baculoviral IAP repeat-containing 5	Birc5	1.10043	1.07763	1.82755	1.29693	0.8667
1422652_at	crystallin, gamma A	Cryga	-1.01919	-1.56793	-1.76505	1.27803	0.8986
1439377_x_at	cell division cycle 20 homolog (S. cerevisiae)	Cdc20	1.00042	1.26581	1.63222	1.2712	0.9911
1427161_at	centromere autoantigen F	Cenpf	1.02768	-1.20069	1.76386	1.24097	0.8833
1452040_a_at	cell division cycle associated 3	Cdca3	1.06938	1.08644	1.67518	1.22982	0.8424
1428105_at	TPX2, microtubule-associated protein homolog (Xenopus laevis)	Tpx2	1.04985	-1.03235	1.62421	1.21075	0.9278
1452954_at	ubiquitin-conjugating enzyme E2C	Ube2c	1.01869	1.09494	1.5212	1.20312	0.9997
1434437_x_at	ribonucleotide reductase M2	Rrm2	1.07637	1.00131	1.61784	1.1762	0.9981
1419497_at	cyclin-dependent kinase inhibitor 1B (P27)	Cdkn1b	-1.1402	1.52065	-1.12595	1.17509	0.999
1438009_at	histone 1, H2ad	Hist1h2ad	1.08774	1.0334	1.96993	1.17219	0.6368
1417457_at	CDC28 protein kinase regulatory subunit 2	Cks2	1.12904	1.05966	1.79036	1.17162	0.9418
1426519_at	procollagen-proline, 2-oxoglutarate 4-dioxygenase (proline 4-hydroxylase), alpha 1 polypeptide	P4ha1	-1.79102	1.06975	-1.0406	1.17019	0.9967
1417910_at	cyclin A2	Ccna2	1.15719	-1.0927	1.56484	1.168	0.9694
1421738_at	gamma-aminobutyric acid (GABA-A) receptor, subunit alpha 2	Gabra2	1.0216	1.55636	1.27197	1.15576	0.9722
1430811_a_at	cell division cycle associated 1	Cdca1	1.14201	1.08108	1.50952	1.15239	0.9999
1423774_a_at	protein regulator of cytokinesis 1	Prc1	1.1795	-1.02409	1.66221	1.1481	0.9313
1416455_a_at	crystallin, alpha B	Cryab	1.09034	1.04557	-2.20663	1.1454	0.7236
1426817_at	antigen identified by monoclonal antibody Ki 67	Mki67	1.20487	-1.13716	2.41735	1.1371	0.6318
1415811_at	ubiquitin-like, containing PHD and RING finger domains, 1	Uhrf1	-1.67489	-1.08795	1.15579	1.13695	0.9999
1429171_a_at	RIKEN cDNA 5730507H05 gene	5730507H05Rik	1.24719	1.05896	1.69583	1.13009	0.9371
1451452_a_at	regulator of G-protein signaling 16	Rgs16	-1.71588	1.0742	1.131	1.11273	0.9993
1452242_at	centrosomal protein 55kDa	Cep55	1.14993	-1.08912	1.74571	1.10577	0.7888
1416309_at	nucleolar and spindle associated protein 1	Nusap1	1.1089	-1.05694	1.74839	1.10435	0.8404
1420511_at	retinal degeneration, slow (retinitis pigmentosa 7)	Rds	1.12455	1.13077	-4.37355	1.09451	0.6075
1418334_at	expressed sequence AA545217	AA545217	1.12877	1.04091	1.68358	1.08842	0.862
1416118_at	tripartite motif-containing 59	Trim59	1.20841	-1.012	1.51147	1.0883	0.9927
1450487_at	visual system homeobox 1 homolog (zebrafish)	Vsx1	1.04149	1.03241	-1.54217	1.07661	0.9999
1418054_at	neurogenic differentiation 4	Neurod4	1.02268	-1.04234	1.52452	1.07579	0.9995
1449374_at	pipecolic acid oxidase	Pipox	-1.01157	-1.02796	1.54903	1.06895	0.9939
1419584_at	expressed sequence AI428795	AI428795	1.10879	-1.34987	-1.5114	1.05195	0.9997
1436780_at	O-linked N-acetylglucosamine (GlcNAc) transferase (UDP-N-acetylglucosamine:polypeptide-N-acetylglucosaminyl transferase)	Ogt	1.32195	-1.7249	-1.22981	1.04559	0.9444
1448635_at	SMC2 structural maintenance of chromosomes 2-like 1 (yeast)	Smc2l1	1.25035	-1.13915	1.50832	1.04184	0.9984
1452314_at	kinesin family member 11	Kif11	1.23105	-1.20608	1.57723	1.03128	0.9992
1421324_a_at	thymoma viral proto-oncogene 2	Akt2	-1.59617	1.01032	-1.096	1.02896	0.9998
1418514_at	metal response element binding transcription factor 2	Mtf2	-1.08643	-1.41632	-1.54253	1.00989	0.987
1423669_at	procollagen, type I, alpha 1	Col1a1	-1.02365	1.07042	1.52573	1.00028	0.9999
1415859_at	eukaryotic translation initiation factor 3, subunit 8	Eif3s8	-1.61734	1.24471	1.10938	-1.00139	0.9999
1426888_at	euchromatic histone lysine N-methyltransferase 2	Ehmt2	-1.67069	-1.0532	-1.07448	-1.0022	0.9978
1423742_at	RNA binding motif protein 10	Rbm10	-1.69999	1.05335	-1.01053	-1.00322	0.9998
1452534_a_at	high mobility group box 2	Hmgb2	-1.00818	1.01023	1.82277	-1.01951	0.7813
1425810_a_at	cysteine and glycine-rich protein 1	Csrp1	-1.68287	1.11403	1.03404	-1.02774	0.9999
1425083_at	otoraplin	Otor	1.07624	1.03197	-1.57747	-1.04114	0.9934
1415798_at	discoidin domain receptor family, member 1	Ddr1	-2.13756	-1.04457	1.00752	-1.04386	0.9596
1417705_at	OTU domain, ubiquitin aldehyde binding 1	Otub1	-1.72563	1.00156	1.06981	-1.04695	0.9876
1426657_s_at	3-phosphoglycerate dehydrogenase	Phgdh	-1.83172	1.1024	1.13484	-1.05036	0.9622
1416965_at	proprotein convertase subtilisin/kexin type 1 inhibitor	Pcsk1n	-1.07332	-1.05662	-1.55689	-1.05805	0.9999
1426208_x_at	Pleiomorphic adenoma gene-like 1	Plagl1	1.14906	-1.28909	1.58101	-1.06546	0.9987
1452406_x_at	erythroid differentiation regulator 1	Erdr1	1.08763	-1.61245	-1.23486	-1.06852	0.9979
1417699_at	general transcription factor IIF, polypeptide 1	Gtf2f1	-1.70266	1.01151	1.05772	-1.08004	0.9992
1417089_a_at	creatine kinase, mitochondrial 1, ubiquitous	Ckmt1	-1.14055	-1.06687	-1.53951	-1.08195	0.9999
1422734_a_at	myeloblastosis oncogene	Myb	1.0583	-1.16214	1.52959	-1.08579	0.9973
1421561_at	basic helix-loop-helix domain containing, class B4	Bhlhb4	-1.01535	1.01544	-1.59367	-1.08814	0.994
1450089_a_at	signal recognition particle receptor, B subunit	Srprb	-2.1274	1.15576	-1.13384	-1.098	0.9732
1432004_a_at	dynamin 2	Dnm2	-1.74202	-1.04468	-1.05175	-1.10256	0.9976
1422512_a_at	opioid growth factor receptor	Ogfr	-1.7878	1.05825	-1.01208	-1.10812	0.9956
1451763_at	cyclic nucleotide gated channel alpha 1	Cnga1	-1.12747	-1.00479	-1.6135	-1.12996	0.9927
1421313_s_at	cortactin	Cttn	-1.67145	1.11039	-1.00319	-1.13525	0.9999
1422959_s_at	zinc finger protein 313	Zfp313	-2.284	1.13811	-1.00731	-1.13746	0.9753
1451956_a_at	opioid receptor, sigma 1	Oprs1	-1.75553	1.03976	-1.06173	-1.15051	0.9938
1420649_at	AT motif binding factor 1	Atbf1	1.20295	1.03589	-1.76408	-1.15176	0.9404
1423842_a_at	ring finger protein 41	Rnf41	-1.64387	1.06568	1.01214	-1.15734	0.9991
1422017_s_at	RIKEN cDNA 4833439L19 gene	4833439L19Rik	-1.79698	1.07395	-1.02937	-1.16452	0.9987
1415824_at	stearoyl-Coenzyme A desaturase 2	Scd2	-2.04604	1.02411	-1.02604	-1.166	0.9978
1423413_at	N-myc downstream regulated gene 1	Ndrg1	-1.87116	-1.01556	-1.15283	-1.17323	0.9978
1423179_at	potassium voltage gated channel, Shab-related subfamily, member 1	Kcnb1	1.02233	-1.01264	-2.14478	-1.1792	0.7269
1450437_a_at	neural cell adhesion molecule 1	Ncam1	-1.86545	1.01842	-1.14287	-1.18692	0.9566
1416568_a_at	apoptotic chromatin condensation inducer 1	Acin1	-2.22975	-1.03325	1.0152	-1.19114	0.9889
1450300_at	gamma-aminobutyric acid (GABA-C) receptor, subunit rho 1	Gabrr1	-1.0676	1.06735	-1.54846	-1.19478	0.9972
1430128_a_at	deleted in polyposis 1-like 1	Dp1l1	1.00077	1.07607	-1.61691	-1.19525	0.9771
1420901_a_at	hexokinase 1	Hk1	-2.02639	-1.00787	-1.67961	-1.19878	0.9698
1422082_a_at	nuclear transcription factor-Y alpha	Nfya	-1.69257	1.01699	-1.06812	-1.20371	0.9998
1422720_at	ISL1 transcription factor, LIM/homeodomain (islet 1)	Isl1	1.01122	-1.0399	-1.70275	-1.20859	0.9552
1460650_at	ATPase, H+ transporting, lysosomal V0 subunit a isoform 1	Atp6v0a1	-1.94032	-1.06839	-1.22904	-1.21431	0.9946
1423588_at	actin related protein 2/3 complex, subunit 4	Arpc4	-2.02216	-1.02002	-1.07291	-1.21851	0.9889
1417752_at	coronin, actin binding protein 1C	Coro1c	-2.09053	1.01687	1.02343	-1.22134	0.9955
1451636_at	ankyrin repeat domain 33	Ankrd33	-1.14845	-1.01344	-1.55153	-1.23463	0.9948
1453960_a_at	capping protein (actin filament) muscle Z-line, beta	Capzb	-1.82719	1.10446	-1.08154	-1.23504	0.9957
1425329_a_at	diaphorase 1 (NADH)	Dia1	-2.0602	1.0631	-1.03656	-1.256	0.9877
1427481_a_at	ATPase, Na+/K+ transporting, alpha 3 polypeptide	Atp1a3	-1.62393	-1.36709	-1.33814	-1.26617	0.9987
1448280_at	synaptophysin	Syp	-2.0786	-1.06057	-1.20745	-1.2763	0.9822
1425171_at	rhodopsin	Rho	-1.10986	1.083	-1.66404	-1.29226	0.9697
1438211_s_at	D site albumin promoter binding protein	Dbp	-1.02221	1.21868	-1.57727	-1.30837	0.9997
1460191_at	RIKEN cDNA 0610042I15 gene	0610042I15Rik	-1.82344	1.0064	1.02686	-1.30941	0.9987
1460212_at	guanine nucleotide binding protein, alpha transducing 1	Gnat1	1.01956	-1.09345	-1.64304	-1.32108	0.9044
1431385_a_at	membrane-bound transcription factor protease, site 1	Mbtps1	-2.00946	1.07795	-1.01493	-1.33495	0.9987
1450215_at	recoverin	Rcvrn	-1.14784	-1.03377	-1.85072	-1.33552	0.8949
1427482_a_at	carbonic anhydrase 8	Car8	1.03437	-1.04984	-1.66805	-1.34086	0.9913
1422565_s_at	nuclear factor I/C	Nfic	-1.75992	-1.19459	-1.13806	-1.35341	0.9999
1415957_a_at	novel nuclear protein 1	Nnp1	-2.24827	1.02036	-1.14557	-1.38174	0.9577
1422631_at	aryl-hydrocarbon receptor	Ahr	1.17493	-1.13298	-1.58768	-1.38326	0.9974
1420816_at	3-monooxygenase/tryptophan 5-monooxygenase activation protein, gamma polypeptide	Ywhag	-2.16637	1.00103	-1.00354	-1.39572	0.9911
1424349_a_at	lysophosphatidylglycerol acyltransferase 1	Lpgat1	1.1971	-1.05568	-1.69141	-1.40773	0.9789
1449682_s_at	RIKEN cDNA 2410129E14 gene	Tubb2b	-3.56311	1.02365	1.09217	-1.42561	0.9354
1423325_at	pinin	Pnn	-1.87588	-1.06398	-1.06243	-1.45605	0.999
1417502_at	tetraspanin 7	Tspan7	-2.33586	1.04905	-1.20937	-1.47461	0.9804
1421063_s_at	small nuclear ribonucleoprotein N/SNRPN upstream reading frame	Snrpn/Snurf	-1.93771	1.01578	-1.2773	-1.49912	0.9912
1436737_a_at	sorbin and SH3 domain containing 1	Sorbs1	1.13782	-1.11778	-1.06543	-1.50801	0.9989
1425590_s_at	aryl hydrocarbon receptor-interacting protein-like 1	Aipl1	-2.02563	1.11347	-1.47983	-1.50982	0.9821
1448162_at	vascular cell adhesion molecule 1	Vcam1	1.08518	1.02362	-1.43719	-1.51223	0.9948
1425878_at	calcium binding protein 4	Cabp4	-1.14501	1.06148	-1.73624	-1.52212	0.9529
1434975_x_at	RIKEN cDNA 4933439C20 gene	4933439C20Rik	1.0279	-1.17739	-1.19021	-1.53027	0.9994
1452708_a_at	Luc7 homolog (S. cerevisiae)-like	Luc7l	-1.7392	1.01728	-1.04386	-1.53167	0.9999
1427544_a_at	poly (A) polymerase alpha	Papola	-1.06792	1.04052	-1.16663	-1.57353	0.9921
1436761_s_at	RIKEN cDNA 1200015N20 gene	1200015N20Rik	-1.02535	-1.03207	-1.03458	-1.57684	0.9948
1419581_at	discs, large homolog 4 (Drosophila)	Dlgh4	-2.03195	-1.01633	-1.31665	-1.58128	0.9841
1427371_at	ATP-binding cassette, sub-family A (ABC1), member 8a	Abca8a	1.09756	-1.01901	-1.22671	-1.58217	0.9913
1422504_at	glycine receptor, beta subunit	Glrb	1.02637	1.05564	-1.04417	-1.59401	0.988
1437855_at	microtubule-associated protein 4	Mtap4	-1.03621	-1.01146	-1.34353	-1.61011	0.9783
1419067_a_at	RAB guanine nucleotide exchange factor (GEF) 1	Rabgef1	-1.28452	1.04847	-1.04398	-1.63098	0.9993
1451991_at	Eph receptor A7	Epha7	1.01501	-1.13118	-1.53353	-1.63647	0.9709
1421348_a_at	RIKEN cDNA 1500001H12 gene	1500001H12Rik	-1.46049	1.05313	-1.42857	-1.64263	0.9905
1419085_at	Purkinje cell protein 2 (L7)	Pcp2	-1.15295	1.04759	-1.98693	-1.64871	0.6135
1434449_at	aquaporin 4	Aqp4	1.00255	-1.01929	-1.05487	-1.65331	0.9778
1421811_at	thrombospondin 1	Thbs1	1.11427	-1.43747	1.01316	-1.67696	0.9698
1442744_at	expressed sequence C79248	C79248	1.3045	-1.18478	-1.05566	-1.68219	0.9999
1449190_a_at	ectonucleoside triphosphate diphosphohydrolase 4	Entpd4	-1.00154	-1.60615	-1.71435	-1.68702	0.6851
1438634_x_at	LIM and SH3 protein 1	Lasp1	1.03164	-1.05434	-1.40308	-1.69529	0.8974
1421084_at	retinoschisis 1 homolog (human)	Rs1h	1.02714	-1.02171	-1.93626	-1.74805	0.8577
1425863_a_at	protein tyrosine phosphatase, receptor type, O	Ptpro	-1.15096	-1.63508	-1.5568	-1.78586	0.555
1417210_at	eukaryotic translation initiation factor 2, subunit 3, structural gene Y-linked	Eif2s3y	-1.06089	-1.55398	-1.14218	-1.87897	0.9652
1451989_a_at	microtubule-associated protein, RP/EB family, member 2	Mapre2	1.02054	1.08244	-1.46195	-1.92396	0.9971
1426438_at	DEAD (Asp-Glu-Ala-Asp) box polypeptide 3, Y-linked	Ddx3y	-1.09086	-1.39053	-1.27496	-1.95539	0.943
1451647_at	solute carrier family 24 (sodium/potassium/calcium exchanger), member 1	Slc24a1	-1.04632	1.05142	-1.73974	-2.0368	0.9292
1427773_a_at	Rab acceptor 1 (prenylated)	Rabac1	-1.34519	-2.2019	-2.35921	-2.11972	0.49
1449254_at	secreted phosphoprotein 1	Spp1	-1.00357	-1.08933	1.10742	-2.95657	0.6368
1419740_at	phosphodiesterase 6B, cGMP, rod receptor, beta polypeptide	Pde6b	-1.1077	-4.35228	-5.0725	-3.98134	0.017

## Sheet: Table S2 qPCR results
Table S2. Eighteen genes were analyzed by qPCR at one or more time points. Microarray analysis of fold-change is shown for comparison.
Gene	Age	qPCR fold-change	Affymetrix fold-change
Abca8a	P8	-2.36927	-1.58
Aqp4	P8	-2.82843	-1.65
Cabp4	P8	-1.60585	-1.52
Ccnb1	P8	1.86607	1.53
Cryaa	P4	-5.65685	-1.49
	P8	1.09682	1.63
Cryga	P4	-5.70059	-1.57
Gnat1	P6	-1.88049	-1.64
	P8	-2.16012	-1.32
Mapre2	P8	-1.55114	-1.92
Pcp2	P8	-2.33306	-1.65
Pde6B	P2	-4.51586	-1.11
	P4	-8.23442	-4.35
	P6	-25.3496	-5.07
	P8	-17.1814	-3.98
Ptpro	P4	-2.93947	-1.64
	P8	-2.24492	-1.79
Rabac1	P2	-2.9851	-1.35
	P4	-2.7007	-2.2
	P6	-2.11078	-2.36
	P8	-2.63902	-2.12
Rabgef1	P8	-1.21233	-1.63
Rho	P6	-1.40336	-1.66
	P8	-1.31951	-1.29
Rs1h	P8	1.01162	-1.75
Slc24a1	P8	-1.82344	-2.04
Spp1	P8	-10.6377	-2.96
Vcam1	P8	-1.7411	-1.51
